# Supplementary material for: Detection of tandem repeats in the Capsicum annuum genome
Source: DNA Res. 2023 Apr 25;30(3):dsad007. doi: 10.1093/dnares/dsad007 (PMC10211496; doi:10.1093/dnares/dsad007)
Supplement: dsad007_suppl_Supplementary_Data_S1 [file dsad007_suppl_supplementary_data_s1.zip]

2	4.00
3	2.10
4	4.40
5	9.80
6	4.80
7	3.40
8	2.90
9	2.20
10	11.80
11	2.10
12	3.60
13	2.00
14	4.60
15	9.80
16	2.20
17	5.00
18	2.30
19	0.90
20	9.40
21	1.30
22	1.20
23	1.80
24	2.80
25	5.40
26	3.60
27	3.00
28	2.40
29	1.60
30	7.20
31	2.50
32	1.30
33	1.20
34	2.60
35	5.00
36	3.90
37	1.30
38	2.00
39	1.10
40	4.00
41	3.60
42	3.80
43	2.20
44	1.70
45	3.00
46	2.40
47	2.00
48	2.20
49	2.50
50	4.00
51	3.80
52	3.20
53	2.30
54	4.10
55	2.40
56	3.30
57	1.30
58	2.20
59	4.10
60	2.60
61	3.50
62	1.50
63	2.20
64	1.40
65	1.70
66	2.50
67	1.70
68	2.10
69	2.10
70	2.90
71	4.30
72	2.00
73	1.70
74	4.80
75	3.80
76	2.00
77	3.70
78	2.10
79	1.80
80	2.20
81	3.10
82	2.50
83	2.20
84	2.40
85	3.60
86	2.30
87	2.90
88	3.30
89	2.20
90	2.30
91	3.40
92	2.80
93	2.20
94	2.40
95	2.40
96	2.40
97	2.30
98	3.00
99	1.40
100	2.80
