# Supplementary material for: Detection of tandem repeats in the Capsicum annuum genome
Source: DNA Res. 2023 Apr 25;30(3):dsad007. doi: 10.1093/dnares/dsad007 (PMC10211496; doi:10.1093/dnares/dsad007)
Supplement: dsad007_suppl_Supplementary_Data_S2 [file dsad007_suppl_supplementary_data_s2.zip]

2	1468.16
3	1194.29
4	1413.61
5	2178.40
6	1419.75
7	1312.13
8	1320.75
9	1343.39
10	2468.93
11	1418.24
12	1312.46
13	1402.21
14	1419.48
15	1852.81
16	1421.17
17	1366.21
18	1467.17
19	1474.36
20	2480.71
21	1872.94
22	1356.62
23	1302.83
24	1490.14
25	1781.01
26	1574.84
27	1417.15
28	1494.53
29	1550.96
30	2091.31
31	1753.18
32	1506.78
33	1365.27
34	1510.67
35	1820.24
36	1711.19
37	1503.33
38	1581.97
39	1750.11
40	2273.58
41	2086.32
42	1791.91
43	1483.98
44	1545.17
45	1847.81
46	1695.82
47	1546.92
48	1548.85
49	1683.54
50	1956.77
