# Supplementary material for: Detection of tandem repeats in the Capsicum annuum genome
Source: DNA Res. 2023 Apr 25;30(3):dsad007. doi: 10.1093/dnares/dsad007 (PMC10211496; doi:10.1093/dnares/dsad007)
Supplement: dsad007_suppl_Supplementary_Data_S4 [file dsad007_suppl_supplementary_data_s4.zip]

2	2133.33
3	1197.96
4	2634.34
5	1317.30
6	1603.10
7	1377.97
8	2143.72
9	1592.18
10	1494.46
11	1387.78
12	1956.05
13	1848.09
14	1516.85
15	1430.10
16	1842.89
17	1989.99
18	1569.56
19	1511.92
20	1784.99
21	2152.55
22	1593.34
23	1471.10
24	1751.44
25	1905.79
26	1681.22
27	1507.56
28	1652.84
29	1820.90
30	1695.99
31	1472.75
32	1698.67
33	1810.33
34	1733.65
35	1608.27
36	1664.48
37	1829.46
38	1825.26
39	1682.84
40	1602.11
41	1846.52
42	1902.08
43	1692.64
44	1665.42
45	1795.03
46	1753.39
47	1615.98
48	1664.12
49	1837.66
50	1853.56
51	0.00
52	0.00
53	0.00
54	0.00
55	0.00
56	0.00
57	0.00
58	0.00
59	0.00
60	0.00
61	0.00
62	0.00
63	0.00
64	0.00
65	0.00
66	0.00
67	0.00
68	0.00
69	0.00
70	0.00
71	0.00
72	0.00
73	0.00
74	0.00
75	0.00
76	0.00
77	0.00
78	0.00
79	0.00
80	0.00
81	0.00
82	0.00
83	0.00
84	0.00
85	0.00
86	0.00
87	0.00
88	0.00
89	0.00
90	0.00
91	0.00
92	0.00
93	0.00
94	0.00
95	0.00
96	0.00
97	0.00
98	0.00
99	0.00
100	0.00
101	0.00
102	0.00
103	0.00
104	0.00
105	0.00
106	0.00
107	0.00
108	0.00
109	0.00
110	0.00
111	0.00
112	0.00
113	0.00
114	0.00
115	0.00
116	0.00
117	0.00
118	0.00
119	0.00
120	0.00
121	0.00
122	0.00
123	0.00
124	0.00
125	0.00
126	0.00
127	0.00
128	0.00
129	0.00
130	0.00
131	0.00
132	0.00
133	0.00
134	0.00
135	0.00
136	0.00
137	0.00
138	0.00
139	0.00
140	0.00
141	0.00
142	0.00
143	0.00
144	0.00
145	0.00
146	0.00
147	0.00
148	0.00
149	0.00
150	0.00
151	0.00
152	0.00
153	0.00
154	0.00
155	0.00
156	0.00
157	0.00
158	0.00
159	0.00
160	0.00
161	0.00
162	0.00
163	0.00
164	0.00
165	0.00
166	0.00
167	0.00
168	0.00
169	0.00
170	0.00
171	0.00
172	0.00
173	0.00
174	0.00
175	0.00
176	0.00
177	0.00
178	0.00
179	0.00
180	0.00
181	0.00
182	0.00
183	0.00
184	0.00
185	0.00
186	0.00
187	0.00
188	0.00
189	0.00
190	0.00
191	0.00
192	0.00
193	0.00
194	0.00
195	0.00
196	0.00
197	0.00
198	0.00
199	0.00
200	0.00
201	0.00
202	0.00
203	0.00
204	0.00
205	0.00
206	0.00
207	0.00
208	0.00
209	0.00
210	0.00
211	0.00
212	0.00
213	0.00
214	0.00
215	0.00
216	0.00
217	0.00
218	0.00
219	0.00
220	0.00
221	0.00
222	0.00
223	0.00
224	0.00
225	0.00
226	0.00
227	0.00
228	0.00
229	0.00
230	0.00
231	0.00
232	0.00
233	0.00
234	0.00
235	0.00
236	0.00
237	0.00
238	0.00
239	0.00
240	0.00
241	0.00
242	0.00
243	0.00
244	0.00
245	0.00
246	0.00
247	0.00
248	0.00
249	0.00
250	0.00
251	0.00
252	0.00
253	0.00
254	0.00
255	0.00
256	0.00
257	0.00
258	0.00
259	0.00
260	0.00
261	0.00
262	0.00
263	0.00
264	0.00
265	0.00
266	0.00
267	0.00
268	0.00
269	0.00
270	0.00
271	0.00
272	0.00
273	0.00
274	0.00
275	0.00
276	0.00
277	0.00
278	0.00
279	0.00
280	0.00
281	0.00
282	0.00
283	0.00
284	0.00
285	0.00
286	0.00
287	0.00
288	0.00
289	0.00
290	0.00
291	0.00
292	0.00
293	0.00
294	0.00
295	0.00
296	0.00
297	0.00
298	0.00
299	0.00
300	0.00
301	0.00
302	0.00
303	0.00
304	0.00
305	0.00
306	0.00
307	0.00
308	0.00
309	0.00
310	0.00
311	0.00
312	0.00
313	0.00
314	0.00
315	0.00
316	0.00
317	0.00
318	0.00
319	0.00
320	0.00
321	0.00
322	0.00
323	0.00
324	0.00
325	0.00
326	0.00
327	0.00
328	0.00
329	0.00
330	0.00
331	0.00
332	0.00
333	0.00
334	0.00
335	0.00
336	0.00
337	0.00
338	0.00
339	0.00
340	0.00
341	0.00
342	0.00
343	0.00
344	0.00
345	0.00
346	0.00
347	0.00
348	0.00
349	0.00
350	0.00
351	0.00
352	0.00
353	0.00
354	0.00
355	0.00
356	0.00
357	0.00
358	0.00
359	0.00
360	0.00
361	0.00
362	0.00
363	0.00
364	0.00
365	0.00
366	0.00
367	0.00
368	0.00
369	0.00
370	0.00
371	0.00
372	0.00
373	0.00
374	0.00
375	0.00
376	0.00
377	0.00
378	0.00
379	0.00
380	0.00
381	0.00
382	0.00
383	0.00
384	0.00
385	0.00
386	0.00
387	0.00
388	0.00
389	0.00
390	0.00
391	0.00
392	0.00
393	0.00
394	0.00
395	0.00
396	0.00
397	0.00
398	0.00
399	0.00
400	0.00
401	0.00
402	0.00
403	0.00
404	0.00
405	0.00
406	0.00
407	0.00
408	0.00
409	0.00
410	0.00
411	0.00
412	0.00
413	0.00
414	0.00
415	0.00
416	0.00
417	0.00
418	0.00
419	0.00
420	0.00
421	0.00
422	0.00
423	0.00
424	0.00
425	0.00
426	0.00
427	0.00
428	0.00
429	0.00
430	0.00
431	0.00
432	0.00
433	0.00
434	0.00
435	0.00
436	0.00
437	0.00
438	0.00
439	0.00
440	0.00
441	0.00
442	0.00
443	0.00
444	0.00
445	0.00
446	0.00
447	0.00
448	0.00
449	0.00
450	0.00
451	0.00
452	0.00
453	0.00
454	0.00
455	0.00
456	0.00
457	0.00
458	0.00
459	0.00
460	0.00
461	0.00
462	0.00
463	0.00
464	0.00
465	0.00
466	0.00
467	0.00
468	0.00
469	0.00
470	0.00
471	0.00
472	0.00
473	0.00
474	0.00
475	0.00
476	0.00
477	0.00
478	0.00
479	0.00
480	0.00
481	0.00
482	0.00
483	0.00
484	0.00
485	0.00
486	0.00
487	0.00
488	0.00
489	0.00
490	0.00
491	0.00
492	0.00
493	0.00
494	0.00
495	0.00
496	0.00
497	0.00
498	0.00
499	0.00
500	0.00
501	0.00
502	0.00
503	0.00
504	0.00
505	0.00
506	0.00
507	0.00
508	0.00
509	0.00
510	0.00
511	0.00
512	0.00
513	0.00
514	0.00
515	0.00
516	0.00
517	0.00
518	0.00
519	0.00
520	0.00
521	0.00
522	0.00
523	0.00
524	0.00
525	0.00
526	0.00
527	0.00
528	0.00
529	0.00
530	0.00
531	0.00
532	0.00
533	0.00
534	0.00
535	0.00
536	0.00
537	0.00
538	0.00
539	0.00
540	0.00
541	0.00
542	0.00
543	0.00
544	0.00
545	0.00
546	0.00
547	0.00
548	0.00
549	0.00
550	0.00
551	0.00
552	0.00
553	0.00
554	0.00
555	0.00
556	0.00
557	0.00
558	0.00
559	0.00
560	0.00
561	0.00
562	0.00
563	0.00
564	0.00
565	0.00
566	0.00
567	0.00
568	0.00
569	0.00
570	0.00
571	0.00
572	0.00
573	0.00
574	0.00
575	0.00
576	0.00
577	0.00
578	0.00
579	0.00
580	0.00
581	0.00
582	0.00
583	0.00
584	0.00
585	0.00
586	0.00
587	0.00
588	0.00
589	0.00
590	0.00
591	0.00
592	0.00
593	0.00
594	0.00
595	0.00
596	0.00
597	0.00
598	0.00
599	0.00
600	0.00
601	0.00
602	0.00
603	0.00
604	0.00
605	0.00
606	0.00
607	0.00
608	0.00
609	0.00
610	0.00
611	0.00
612	0.00
613	0.00
614	0.00
615	0.00
616	0.00
617	0.00
618	0.00
619	0.00
620	0.00
621	0.00
622	0.00
623	0.00
624	0.00
625	0.00
626	0.00
627	0.00
628	0.00
629	0.00
630	0.00
631	0.00
632	0.00
633	0.00
634	0.00
635	0.00
636	0.00
637	0.00
638	0.00
639	0.00
640	0.00
641	0.00
642	0.00
643	0.00
644	0.00
645	0.00
646	0.00
647	0.00
648	0.00
649	0.00
650	0.00
651	0.00
652	0.00
653	0.00
654	0.00
655	0.00
656	0.00
657	0.00
658	0.00
659	0.00
660	0.00
661	0.00
662	0.00
663	0.00
664	0.00
665	0.00
666	0.00
667	0.00
668	0.00
669	0.00
670	0.00
671	0.00
672	0.00
673	0.00
674	0.00
675	0.00
676	0.00
677	0.00
678	0.00
679	0.00
680	0.00
681	0.00
682	0.00
683	0.00
684	0.00
685	0.00
686	0.00
687	0.00
688	0.00
689	0.00
690	0.00
691	0.00
692	0.00
693	0.00
694	0.00
695	0.00
696	0.00
697	0.00
698	0.00
699	0.00
700	0.00
701	0.00
702	0.00
703	0.00
704	0.00
705	0.00
706	0.00
707	0.00
708	0.00
709	0.00
710	0.00
711	0.00
712	0.00
713	0.00
714	0.00
715	0.00
716	0.00
717	0.00
718	0.00
719	0.00
720	0.00
721	0.00
722	0.00
723	0.00
724	0.00
725	0.00
726	0.00
727	0.00
728	0.00
729	0.00
730	0.00
731	0.00
732	0.00
733	0.00
734	0.00
735	0.00
736	0.00
737	0.00
738	0.00
739	0.00
740	0.00
741	0.00
742	0.00
743	0.00
744	0.00
745	0.00
746	0.00
747	0.00
748	0.00
749	0.00
750	0.00
751	0.00
752	0.00
753	0.00
754	0.00
755	0.00
756	0.00
757	0.00
758	0.00
759	0.00
760	0.00
761	0.00
762	0.00
763	0.00
764	0.00
765	0.00
766	0.00
767	0.00
768	0.00
769	0.00
770	0.00
771	0.00
772	0.00
773	0.00
774	0.00
775	0.00
776	0.00
777	0.00
778	0.00
779	0.00
780	0.00
781	0.00
782	0.00
783	0.00
784	0.00
785	0.00
786	0.00
787	0.00
788	0.00
789	0.00
790	0.00
791	0.00
792	0.00
793	0.00
794	0.00
795	0.00
796	0.00
797	0.00
798	0.00
799	0.00
800	0.00
