# Supplementary material for: Detection of tandem repeats in the Capsicum annuum genome
Source: DNA Res. 2023 Apr 25;30(3):dsad007. doi: 10.1093/dnares/dsad007 (PMC10211496; doi:10.1093/dnares/dsad007)
Supplement: dsad007_suppl_Supplementary_Data_S5 [file dsad007_suppl_supplementary_data_s5.txt]

        G........CAAGT..C...AG.C...G...A.AA.T..G....T..G.T.T.AG........A....
        C........TGA....C...AC.C...G...A.CA.C..G....T....T.T.GA........T....
        G........CCT....A...TT.T...T...A.TT.T..T....A..C.G.T.GT........T....
        T........AAA....A...TG.A...A...C.AC.T..G....T..C.T.A.CT........T....
        G........ATA....T...CT.A...TCTTA.TT.T..T....A..G.G.T.GT........T....
        T........GAA....CTGAAC.A...C...C.GT.C..G....A..T.G.G.GT........T....
        G........TG.....C...CT.T...T...T.TT.A..T....T..T.C.A.AT........T....
        C.........AA....T...TC.A...T...T.T..T..A....A..C.C.T.TT........T....
        T........ACA....C...GT.A...G...T.GA.C..A....A..T.T.T.TT........TATGT
        C........CAA....CGAAAG.T...T...G.AA.T..T....T..T.TAT.AA........T....
        G........CAA....C...AG.A...T...T.CT.C..C....A..T.C.T.GT........T....
        G........TAA....C...AG.T...T...A.TC.C..T....A..C.C.T.GT........T....
        C........TGA....C...AT.A...T...A.GT.T..T....A..T.C.T.AT........T....
        G........CAA....A...AG.G...T...T.GG.T..C....A..T.C.T.AT........T....
        G........CA................T...T.AT.C..T....T..G.A.T.GT........T....
        T........TTA....T...CT.A...A...A.GT.T..C....A..T.C.T.GT........T....
        G........CAA....C...AG.T...G...G.AA.A..G....A..T.C.T.GT........T....
        ....................................T..G....A..T.A.A.AT........T....
        C........TAA....T...AG.A...T...C.AC.C..T....A..C.C.T.GT........T....
        G........CAA....C...AT.A...T...G.TC.T..A....AA.T.C.T.GT........T....
        CAATTTTTTCAA....T...AG.A...T...G.TG.A..C....G..T.C.T.GT........T....
        G........CAA....T...AG.A...T...A.CA.G..T....A..T.C.T.GT........T....
        T........TAA....T...AT.T...T...G.AA.T..CTAGTA..TTC.C.TT........T....
        T........CAA....T...TG.A...T...AAGT.T..C....AAAT.C.T.AA........G....
        .........GAA....T...AA.A...T...A.AA.A..T....T....C.G.TA........G....
        A........CAA....A...CT.A...T...A.AT.A..A....A..T.C.G.AA........G....
        C........CTT....C...AT.AACTT...A.GC.T..G....A..A.A.T.AA........G....
        T........CAA....T...GA.A...T...A.AA.T..G....A..A.A.T.GTAAAAAAATT....
        G........TTA....T...AG.G...T...A.CA.A.......A..T.C.T................
        .........CAA....C...AA.A...T...A.CA.T..C....A..A.C.A.AA........A....
        A........TTT....A...AGTA...T...A.CTGT..C....A..A.G.G.AT........T....
        G........CTT....T...AA.T...T...T.GA.C..A....A..G.C.T.AA........A....
        G........CTA....T...AA.A...G...A.TC.T..A....C..T.C.A.GTA.......T....
        G........AGA....A...AG.T...TGT.T.CT.T..C....A..T.C.C.GG........T....
        G........CTA....T...GG.A.........AT.T..C....G..G.C.T..T........T....
        G........CTC....G...TC.A...T...G.GA.T..C....T....T.T.AT........T....
        G........TCG....C..............T.TA.C..G....T..A.G.G.GT........T....
        T........CTG....C...A...............C..T....T..T.C.T.GT........T....
        C.........TC....C...AT.A...T...T.TC.TATA....A..A.A.A.AA........A....
        G........TAG....C...AT.A...T...T.GT.C..A....A..TGT.T.GT........TCA..
        G........CAG....T...AG.C...T...T.CT.T..CTAC.A..T.C.CACC........T....
        G........GAA....A...GC.C...A...G.AA.T..T....G..G.T.C.AA........T....
        G........CAAATCAC...GG.A...G...A.TA.C..A....A..C.A.A.AA........T....
        G........AAA....A...AGGA...T...A.AC.T..C....A..T.C.T.CT........T....
        C........TAG....C...AA.A...T...T.AA.A..C....A..G.G.T.CT........T....
        C........CTC........AT.G...T...T.TT.A..A....A..T.T.A.TC........C....
        C........AAA....C...AG.A...T...T.AT.A..T....T..T.T.T.GT........T....
        G........CAA....C...AA.....T...A.AA.T..C....A..A.C.T.GT........T....
        G........GGA....T...AA.A...T...T.TC.T.......A..C.A.T.GA........G....
        G........AAG....A...CC.C...T...G.TG.T..G....A..T.A.A.TT........T....
        C........CAA....T...GG.A...T...G.AA.C..C....A..T.C.C.GT........T....
        G........CAA....T...AT.A...T...G.AA.T..C....A..T.C.T.GT........T....
        G........CAG....C...AT.A...T...A.GG.T..C....A..T.C.T.GT........T....
        G........GTA....C...AA.A...T...A.AA.........A..A.T.G.GT........A....
        C........GAA....G...AA.C...T...A.TT.T..G....A..T.T.T.GC........T....
        A........AAA....C...AG.A...C...G.AG.A..C....A..T.A.T.GT........T....
        G........CAT....C...AG.A...T...A.A..................................
