# Supplementary material for: Detection of tandem repeats in the Capsicum annuum genome
Source: DNA Res. 2023 Apr 25;30(3):dsad007. doi: 10.1093/dnares/dsad007 (PMC10211496; doi:10.1093/dnares/dsad007)
Supplement: dsad007_suppl_Supplementary_Data_S6 [file dsad007_suppl_supplementary_data_s6.txt]

            TA.C.GT
            TA.C.GA
            TA.C.AG
            TA.C.CA
            TA.C.CA
            TC....A
            AA.C.CA
            AA.C.CA
            AA.A.A.
            AC.T.AT
            CA.T.TA
            AA.C.AG
            CA.G.TG
            AA.C.GA
            TA.C.AG
            TC.G.AT
            CC.A.AA
            CA.T.GG
            CA.T.AG
            TA.C.TA
            TA.C.TA
            TA.C.AG
            TA.C.CA
            TA.C.CA
            TA.C.CA
            TA.C.CA
            TA.C.TG
            TA.C.CG
            TA.C.AT
            TA.T.GA
            AA.C.CA
            TG.A.CA
            AA.C.CA
            ...C.CA
            TC...CA
            AA.C.AG
            AG.T.GT
            TA.G.GG
            GA.CACG
            TATC.CT
            TC.T.TG
            TA.A.CT
            TC.T.CA
            AA.A.TA
            AC.T.TA
            GT.A.AT
            TG.A.AA
            GA.G.AC
            AT.C.TT
            TA.T.CA
            AA.A.GA
            AA.T.CA
            TA.A.AG
            CC.A.CT
            AA.A.GC
            AC.C.CA
            TG.T.AA
            TT.T.CA
            TC...CA
            TA.C.CA
            GA.T.A.
            .A.C.AG
            GT.C.GT
            GG.C.CA
            AC.C.CA
            GG.G.AA
            AA.G.CT
            AA.C.TG
            AA.T.CT
            TC.T.AG
            GA.C.AA
            AA.A.GA
            AA.T.AT
            TG.A.AT
            AA.C.CT
            CT.A.AT
            GG.T.CA
            AA.T.GG
            CC.T.TT
            TT.G.AG
            TA.G.CA
            GC.A.AT
            GA.C.C.
