# Supplementary material for: Detection of tandem repeats in the Capsicum annuum genome
Source: DNA Res. 2023 Apr 25;30(3):dsad007. doi: 10.1093/dnares/dsad007 (PMC10211496; doi:10.1093/dnares/dsad007)
Supplement: dsad007_suppl_Supplementary_Data_S7 [file dsad007_suppl_supplementary_data_s7.txt]

          A...A...G..C..A.C..C.
          A...C...G..T..G.T..C.
          A...A...A..T..G.A..C.
          G...T...G..G..CAT..G.
          C...T...A..A..G.T..C.
          A...A...G..A..A.A....
          T...G...A..A..T.C..C.
          A...A...T..A..G.G..A.
          C...C...A..T..G.C..C.
          A...C...A..T..G.T..C.
          A...A...A..A..T....G.
          A...T...G..C..A.G..C.
          A...G...G..C..C.C..A.
          T...G...A..A..A.T..C.
          A...A...A..G..T.T..C.
          A...T...A..A..A.A..G.
          G...T...G..T..C.A..T.
          G...T...C..A..C.T..C.
          A...A...G..T..A.T..G.
          A...T...T..G..G.T..C.
          A...AAGAA..A..G.T..C.
          C...A...T..T..T.T..C.
          A...T...C..A..T....G.
          A...C...T..C..T.T..C.
          C...C...T..T..T.C..C.
          A...C...A..A..C.T..A.
          T...A...A..A..T.A..G.
          G...G...G..G..C.C..C.
          A...T...A..A..T.T..C.
          A...G...A..A..A.A..G.
          A...A...G..C..T.C..A.
          G...A...A..C..T.C..T.
          A...A...A..A..G.C..A.
          G...C...A..A..G.A..G.
          A...A...A..G..C.T..C.
          G...T...G..G..A.T..C.
          A...A...A..C..G.C..C.
          A...C...A..A..T.T..T.
          T...C...C..T..A.A..A.
          A...A...G..C..T.C..A.
          A...G...C..A..T.T..C.
          A...A...G..T..C.A..A.
          G...T...T..C..A.T..C.
          A...A...G..A..T.C..C.
          A...A...A..A..T.C..A.
          A...G...A..C..C.A..C.
          A...A...T..A..T.T..C.
          A...A...A..A..A.C..A.
          A...G...C..T..C.A..A.
          A...A...G..C..C.C..T.
          T...G...A..A..T.T..C.
          A...A...G..C.........
          A...C...A..A..G.T..C.
          A...A...G..A..T....C.
          A...A...G..T..C.C..C.
          C...C...A..A..A.T..C.
          A...A...C..A..A.A..T.
          C...A...A..G..T.T..C.
          A...A......A..T.T..C.
          A...A...G..A..T....C.
          A...A...G..C..T.T..C.
          A...A...A..C..C.C..T.
          T...G...A..A..T.T..T.
          A...T...A..T..T.T..G.
          A...A...A..A..G.G..C.
          G...A...A..T..T.A..G.
          A...A...G..A..T.T..C.
          ATAGA...G..A..T.T..GT
          A...A...C..A..C.T..C.
          AC..A...T..A..T.T..G.
          A...A...A..T..C.A..A.
          T...A...A..A..T.T..G.
          A...T...T..G..T.T..T.
          A...A...T..A..T.TTTC.
          T...T...G..G..C.T..C.
          A...A...T..TATT.T..A.
          T...T...T..T..T.T..C.
          G...A...T..C..C.C..A.
          A...A...A..A..T.T..T.
          T...A...T..T..G.T..C.
          C...A...A..C..A.A..A.
          T...T...C..T..G.G..C.
          A...C...G..C..C.C..A.
          G...T...A..G..G.A..C.
          A...A...T..C..T.C..T.
          A...T...C..T..G.T..C.
          A...T...C..T..C.A..A.
          C...T...G..C..T.C..C.
          A...A...C.....T.G..C.
          A...A...A..G..T.T..C.
          A...A...C..A..A.C..A.
          C...T...G..A..A.A..T.
          G...A...C..T..T.C..C.
          A...A...GAAG..G.T..C.
          A...A...C..T..C.T..C.
          A...A...T..C..A.A..C.
          T...A...C..A..T.C..T.
          A...A...G..G..C.T..G.
          C...T...G..A..T.T..C.
          A...A...A..G..T.T..C.
          T...C...T..G..G.T..G.
          A...A...G..T..A.G..A.
          A...A...G..C..A.T..C.
          C...T...T..G..G.T..G.
          T...T...A..T..T.T..T.
          C...G...A..A..A.G..C.
          T...T...A..G..G.A..A.
          C...T...G..T..C.A..C.
          A...A...A..G..A.G..C.
          A...A...G..G..A.A..G.
          G..........C..T.T..G.
          C...T...A..G..G.A..C.
          A...A...C..A..A.A..C.
          A...C...A..T..C.C..A.
          G...T...G..T..C.G..T.
          C...C...G..A..A.C..C.
          A...A...C..T..C.C..A.
          A...T...T..T..T.T..G.
          A...A...T..C..T.T..C.
          A...A...C..C..C.C..A.
          A...AA..G..G..A.A..A.
          G...A...A..A..T.T..C.
          A...A...T..G..C.A..A.
          G...T...T..C..T.T..C.
          G...G...A..A..G.G..A.
          G...G...A..A..G.C..A.
          G...T...G..T..G.G..C.
          G...G...A..A..T....C.
          G...C...T..T..A.A..G.
          A...A...G..A..C.T..C.
          T...A...G..A..T.T..T.
          A..........C..T.T..G.
          A...G...A..A..T.T..C.
          C...A...G..T..T.C..C.
          A...A...A..C..A.C..T.
          C...T...G..G..C.A..C.
          A...A...A..G..A.G..C.
          A...A...T..G..A.T..C.
          G...T...T..C..G.A..G.
          C...A...A..C..T.C..A.
          T...C...A..T..C.T..C.
          C...G...A..C..T.A..T.
          A...C...C..G..C.A..T.
          A...A...G..T..T.G..A.
          G...C...G..C..T.T..C.
          A...A...A..G..A.T..C.
          A...A...C..T..T.G..T.
          G...C...G..A..T.A..A.
          T...C...C..A..T.G..C.
          T...A...C..T..T.T..C.
          C...G...A..T..A.T..C.
          T...T...C..A..G.T..G.
          A...T...T..A..T.G..C.
          A...A...G..T..GAT..G.
          G...T...G..A..C.T..G.
          A...T...G..C..C.T..C.
          G...T...C..T..A.T..G.
          A...A...G..G..A.G..C.
          A.......G..C..T.T..G.
          A...G...A..A..T.T..T.
          A...G...C..A..A.A..G.
          G...C...A..A..T.T..A.
          A...G...A..G..C.C..T.
          G...A...C..C..A.A..A.
          T...A...T..G..T.T..C.
          A...G...A..A..T....C.
          A...A...G..A..T.G..C.
