# Supplementary material for: Detection of tandem repeats in the Capsicum annuum genome
Source: DNA Res. 2023 Apr 25;30(3):dsad007. doi: 10.1093/dnares/dsad007 (PMC10211496; doi:10.1093/dnares/dsad007)
Supplement: dsad007_suppl_Supplementary_Data_S8 [file dsad007_suppl_supplementary_data_s8.txt]

>
GTGCAATTCCTTCTATACTCTTCCCTATGGTGGATAGGGCCAGCTCTAGGCTGCTCAATG
CGGGCCTGTTTCGGAAGGCCTGAAATTATCCCGGACGGCTACTAGGGCTTCGCTCACAAT
AGTTTTTATTGCGGAGACCCCCGAATCGCCCGGGATAACCTTCGGCCGCTTCCGATATAC
TTTCAGCGATCGGGATACTGCGGAAATTCTTTTGAACCGCTCGGATGGACTCCGTGGCCA
CATGGAGGTAGTGGTGTAGACCCTGCAGAGCCGTAGTAGATACTGGCTGATACGGATATT
CTCGGAATTAGTTTCCATCACTAGGTGCGTATAAAATCCTGCTCGGGGTTGTAGGTTAGC
ATAGTACGGGCCGATTTGGAATACGGCTGGACCAATTTCGAGACACTACCAGCGATCAGA
TTAAGTTGGGTTCTAGTAGGAGCGGGTAGGACCAGGGAAACTGAACATGATTCTAAAAGC
AATCAGTCGCAAGTTGTCTGTTCGTATGGGCTCGCTTCGCACCCAGCGGAAGAGATTACG
ATAGAGTCGTACTCAGAGGCATATAGCTCGCATCGATGCCGTAATGCTTCAGGCAACTTC
GTCCGAAACTTTGCGAGATTCCGATAAAATTGAGTCGATTCAGCTAATCCCCGCGTTGAC
TGGGATACATTGTAGCTGAGGAGAGTAGACCGGGTCAGTCCTTGGTATTCTTGGAAGGTT
CCTCAAAGCGACTACGATCGGTTCGATTAGACTCGATTGTAGTTGAATGCAATCCGCATC
CTTCGGAAATCACTGGATGGATTAGGATAGGTCGGCAGATACCTGTAGACATGTTTATGT
TCGGATGGCCCCTTATAGATAGTAGTAGAGTCGGCTGGATTCAAATATGCACGTCTCCAT
GTGGATAAGATTGGCGGGAAGTGGATTCAGTCTACATTGCTTGGGTTAGTAGATGCGAGA
TTACGATTAGCTGCGTCTCGAACGCAGATACGTGATTTAGGTTGGATATACTGCAATCGA
ATATTACAGGGTTCGACACATAAGGATAAACGACGGGCTTTAGAAGCATAGACTCGAGAT
CTACCACCGAAACGAAGAATGAATTCGGTTTTAAACAGAACGGTATGGGTGGACAGAGCG
ATTTAGCGAGACCTCGCCTGCCTCGGTTAAACTTGGAGAACGGTGGGACAACTCTGAGAG
>
