# Supplementary material for: Detection of tandem repeats in the Capsicum annuum genome
Source: DNA Res. 2023 Apr 25;30(3):dsad007. doi: 10.1093/dnares/dsad007 (PMC10211496; doi:10.1093/dnares/dsad007)
Supplement: dsad007_suppl_Supplementary_Data_S9 [file dsad007_suppl_supplementary_data_s9.txt]

>
GTGCATCGTCGATCGACTTCCTTAGGTGATCGAGGCAATGACTAGGTTGCTCAATGGAAG
GCGTGCGTCCGATGGCCTGATATTATCGAGGCTGGAACTAGGGCTTCGCTCGCTAGAGTT
TTATGGTCGAGCCCTCGAACGATCCCGTGGAAACAATTCGGCCGCCGCCTATATACGACT
TCAGCGATCGGGGTTAACTGCTCAATTCATTTGAACCGCCGATAAGGTACACTGGCCGAA
TGAAGGTAGGGTTGGAGCGCCTGTCAGAGCGAAGGGGTTAATGGCTCAAACGATTGTTTG
GTCATTAGAGTTCCTATCAATAGGGTGCGTATAAATTGGGGCTGGTTTGTAGTCTCCGAT
CTACTGGCTCGTTTGAATAGCGTATACTAACGATCGAGCCATCACCAGCATCCAGATATA
GTTGGGTTCTAGCAAGCGCTGGAAGGGCCAGGGAAACTGATCATTATGATCAAAGCAATC
AGCGGCCAGTTGGATCTACCTATGGACTCGCTCGACCCCCAGCGCAAGAGGTTATATCGG
AGTAGTGCTCGGAGCCATCTAGCTCGAGAGGGACCGATGCTTCAGCAACTGCATCGAACC
TTTGCAGATTCCGTCGATAGTGAGTCCAATCAGCTCATCCCCTGGTTACAGCGATCGTTG
TAGCTATGGAGAGTATCAGCGCGTTCAGTCCTTGGTATTCTTTCGAGTCCTCAAGCGATC
ACGCGATGTATGATTCGACTCGATTGTAGGTTAAAGCGAATCGTCCATCGAGCAATCACT
TGGAGCGGATAGGTCGAGGGTTGCATCGACCTGTCGATATGTTCTGGCTAGAAGCCACCT
TATAGATAGTAGGATAGACCGCGAGACATTCAATCGTGCACTTCTACCGGTGGATAAGAC
TACGGATAGTTGGTTCGGTCTAACTGCTTGTTGATTAGATGGAAGGAAACATCTACTGAT
TCATCAAACCAGATATGGTAATGTAGGTTGCAAATGATGCATCGATATATTCCAGGGATC
GACACATAAGGATGATCGCGCGCTTGGAAGCATCGATCGAAAGCTCCACCGATACGACAA
TTATCGCTCTTTTCAACAGAACGGTATATGTGGTCAGTCGGCGGATTAGCGGGATCTCGC
CTTCCACGTTAAGCTTGATCGATCGGTGGGTCAAGTCTGAAGATCCTTAAGTCGGCTTTT
>
